# Supplementary material for: Italian Translation, Cultural Adaptation, and Validation of the Toileting Habit Profile Questionnaire Revised (THPQ-R) in Typically Developing Children: A Cross-Sectional Study
Source: Children (Basel). 2022 Jul 14;9(7):1052. doi: 10.3390/children9071052 (PMC9315688; doi:10.3390/children9071052)
Supplement: Supplementary file 1 [file children-09-01052-s001.zip]

Archive with 1 entries (1 files):
- children-1722321-supplementary.pdf
